# Supplementary material for: Homology modeling, molecular docking, and molecular dynamics simulations elucidated α-fetoprotein binding modes
Source: BMC Bioinformatics. 2013 Oct 9;14(Suppl 14):S6. doi: 10.1186/1471-2105-14-S14-S6 (PMC3851483; doi:10.1186/1471-2105-14-S14-S6)
Supplement: Additional file 1 — Supplementary Figures S1-S3. [file 1471-2105-14-S14-S6-S1.zip]

Archive with 1 entries (1 files):
- 1471-2105-14-S13-S6-S1.pdf
